# Supplementary material for: Antihypertensive Medications for Severe Hypertension in Pregnancy: A Systematic Review and Meta-Analysis
Source: Healthcare (Basel). 2022 Feb 9;10(2):325. doi: 10.3390/healthcare10020325 (PMC8872490; doi:10.3390/healthcare10020325)
Supplement: Supplementary file 1 [file healthcare-10-00325-s001.zip]

Archive with 1 entries (1 files):
- healthcare-1542131-supplementary.pdf
